# Supplementary material for: Crystal structure of a mixed-ligand terbium(III) coordination polymer containing oxalate and formate ligands, having a three-dimensional fcu topology
Source: Acta Crystallogr E Crystallogr Commun. 2016 Jan 1;72(Pt 1):87–91. doi: 10.1107/S205698901502397X (PMC4704756; doi:10.1107/S205698901502397X)
Supplement: Supplementary file 1 [file e-72-00087-sup1.cif]

##############################################################################
#                                                                            #
# This CIF contains the data in a paper accepted for publication in          #
# Acta Crystallographica Section E. It conforms to the requirements of       #
# Notes for Authors for Acta Crystallographica Section E, and has been       #
# peer reviewed under the auspices of the IUCr Commission on Journals.       #
#                                                                            #
# Full details of the Crystallographic Information File format               #
# are given in the paper "The Crystallographic Information File (CIF):       #
# a New Standard Archive File for Crystallography" by S. R. Hall, F. H.      #
# Allen and I. D. Brown [Acta Cryst. (1991), A47, 655-685].                  #
#                                                                            #
# The current version of the core CIF dictionary is obtainable from          #
# ftp://ftp.iucr.org/pub/cif_core.dic.                                       #
#                                                                            #
# Software is freely available for graphical display of the structure(s)     #
# in this CIF. For information consult the CIF software page                 #
# http://www.iucr.org/resources/cif/software.                                #
#                                                                            #
# This file may be used for bona fide research purposes within the           #
# scientific community so long as proper attribution is given to the journal # 
# article from which it was obtained.                                        #
#                                                                            #
##############################################################################
data_I
_audit_creation_method
;
Olex2 1.2
(compiled 2015.09.30 svn.r3233 for OlexSys, GUI svn.r5103)
;
_journal_date_recd_electronic     2015-11-22
_journal_date_accepted     2015-12-14
_journal_name_full     'Acta Crystallographica, Section E'
_journal_year     2016
_journal_volume     72
_journal_issue      1
_journal_page_first     87
_journal_page_last     91
_journal_paper_category     GM
_journal_paper_doi     10.1107/S205698901502397X
_journal_coeditor_code     ZS2356
_publ_contact_author_name     'Kittipong Chainok'
_publ_contact_author_address
;Department of Physics
Faculty of Science and Technology
Thammasat University
Khlong Luang
Pathum Thani
12120
Thailand
;
_publ_contact_author_email     kc@tu.ac.th
_publ_contact_author_fax      6625644485
_publ_contact_author_phone     '+6625644444 # 2810 '
_publ_section_title
;
Crystal structure of a mixed-ligand terbium(III) coordination polymer containing
oxalate and formate ligands, having a three-dimensional fcu topology
;
loop_
    _publ_author_name
    _publ_author_address
    'Kittipong , Chainok'
;Department of Physics
Faculty of Science and Technology
Thammasat University
Khlong Luang
Pathum Thani
12120
Thailand
;
    'Khemthong, Phailyn'
;Department of Chemistry
Faculty of Science
Naresuan University
Muang
Phitsanulok
65000
Thailand
;
    'Kielar, Filip'
;Department of Chemistry
Faculty of Science
Naresuan University
Muang
Phitsanulok
65000
Thailand
;
    'Zhou, Yan'
;Department of Chemistry
The Hong Kong University of Science and Technology
Clear Water Bay
Kowloon
Hong Kong
;
_publ_section_synopsis
;
The crystal structure of
poly[(\m~3~-formato)(\m~4~-oxalato)terbium(III)]
features a three-dimensional 12-connected fcu topology with point symbol
(3^24^.4^36^.5^6^), exhibiting thermal stability up to 623 K and strong green
photoluminescence in the solid state at room temperature.
;
_chemical_name_systematic
;
Poly[(\m~3~-formato)(\m~4~-oxalato)terbium(III)]
;
_chemical_name_common     ?
_chemical_formula_moiety     'C3 H O6 Tb'
_chemical_formula_sum     'C3 H O6 Tb'
_chemical_formula_iupac     '[Tb (C H O2) (C2 O4)]'
_chemical_formula_weight     291.96
_chemical_melting_point     ?
_space_group_crystal_system     orthorhombic
_space_group_name_H-M_alt     'P n m a'
_space_group_name_Hall     '-P 2ac 2n'
loop_
    _space_group_symop_id
    _space_group_symop_operation_xyz
    1 'x, y, z'
    2 '-x+1/2, -y, z+1/2'
    3 '-x, y+1/2, -z'
    4 'x+1/2, -y+1/2, -z+1/2'
    5 '-x, -y, -z'
    6 'x-1/2, y, -z-1/2'
    7 'x, -y-1/2, z'
    8 '-x-1/2, y-1/2, z-1/2'
_cell_length_a     7.0138(3)
_cell_length_b     10.6077(4)
_cell_length_c     6.6021(2)
_cell_angle_alpha     90.00
_cell_angle_beta     90.00
_cell_angle_gamma     90.00
_cell_volume     491.20(3)
_cell_formula_units_Z     4
_cell_measurement_reflns_used     3952
_cell_measurement_theta_min     3.635
_cell_measurement_theta_max     28.274
_cell_measurement_temperature     296
_exptl_crystal_description     block
_exptl_crystal_colour     'colourless'
_exptl_crystal_size_max     0.2
_exptl_crystal_size_mid     0.12
_exptl_crystal_size_min     0.08
_exptl_crystal_density_diffrn     3.948
_exptl_crystal_density_meas     ?
_exptl_crystal_density_method     'not measured'
_exptl_crystal_F_000     528
_exptl_absorpt_coefficient_mu     14.357
_exptl_absorpt_correction_type     multi-scan
_exptl_absorpt_process_details
;
(SADABS; Bruker, 2014)
;
_exptl_absorpt_correction_T_min     0.6554
_exptl_absorpt_correction_T_max     0.7457
_exptl_special_details
;SADABS-2014 (Bruker, 2014) was used for absorption correction.
wR2(int) was 0.0566 before and 0.0416 after correction.
The ratio of minimum to maximum transmission is 0.8789.
The \l/2 correction factor is 0.00150.
;
_diffrn_ambient_temperature     296
_diffrn_radiation_type     MoK\a
_diffrn_radiation_wavelength     0.71073
_diffrn_radiation_monochromator     'graphite Double Bounce Multilayer Mirror'
_diffrn_measurement_device_type     'Bruker D8 QUEST CMOS'
_diffrn_measurement_device     'four-circle KAPPA diffractometer'
_diffrn_measurement_method     '\w and \f scans'
_diffrn_detector_area_resol_mean     10.5
_diffrn_reflns_number     6517
_diffrn_reflns_av_R_equivalents     0.0278
_diffrn_reflns_theta_min     3.63
_diffrn_reflns_theta_max     28.27
_diffrn_reflns_theta_full     26.00
_diffrn_measured_fraction_theta_max     0.997
_diffrn_measured_fraction_theta_full     0.998
_diffrn_reflns_limit_h_min     -9
_diffrn_reflns_limit_h_max     9
_diffrn_reflns_limit_k_min     -13
_diffrn_reflns_limit_k_max     14
_diffrn_reflns_limit_l_min     -8
_diffrn_reflns_limit_l_max     8
_diffrn_standards_number     ?
_diffrn_standards_interval_count     ?
_diffrn_standards_interval_time     ?
_diffrn_standards_decay_%     ?
_refine_special_details
;
 Refinement of F^2^ against ALL reflections.  The weighted R-factor wR and
 goodness of fit S are based on F^2^, conventional R-factors R are based
 on F, with F set to zero for negative F^2^. The threshold expression of
 F^2^ > 2sigma(F^2^) is used only for calculating R-factors(gt) etc. and is
 not relevant to the choice of reflections for refinement.  R-factors based
 on F^2^ are statistically about twice as large as those based on F, and R-
 factors based on ALL data will be even larger.
;
_reflns_number_total     638
_reflns_number_gt     594
_reflns_threshold_expression     'I > 2\s(I)'
_refine_ls_structure_factor_coef     Fsqd
_refine_ls_matrix_type     full
_refine_ls_R_factor_all     0.0147
_refine_ls_R_factor_gt     0.0119
_refine_ls_wR_factor_gt     0.0241
_refine_ls_wR_factor_ref     0.0247
_refine_ls_goodness_of_fit_ref     1.097
_refine_ls_restrained_S_all     1.097
_refine_ls_number_reflns     638
_refine_ls_number_parameters     52
_refine_ls_number_restraints     0
_refine_ls_hydrogen_treatment     constr
_refine_ls_weighting_scheme     calc
_refine_ls_weighting_details
         'calc w=1/[\s^2^(Fo^2^)+(0.0092P)^2^+0.8666P] where P=(Fo^2^+2Fc^2^)/3'
_atom_sites_solution_hydrogens     geom
_atom_sites_solution_primary     direct
_atom_sites_solution_secondary     difmap
_refine_ls_shift/su_max     0.001
_refine_ls_shift/su_mean     0.000
_refine_diff_density_max     0.753
_refine_diff_density_min     -0.633
_refine_ls_extinction_method     none
_refine_ls_extinction_coef     ?
loop_
    _atom_type_symbol
    _atom_type_description
    _atom_type_scat_dispersion_real
    _atom_type_scat_dispersion_imag
    _atom_type_scat_source
    C C 0.0033 0.0016 'International Tables Vol C Tables 4.2.6.8 and 6.1.1.4'
    H H 0.0000 0.0000 'International Tables Vol C Tables 4.2.6.8 and 6.1.1.4'
    O O 0.0106 0.0060 'International Tables Vol C Tables 4.2.6.8 and 6.1.1.4'
    Tb Tb -0.1723 4.1537 'International Tables Vol C Tables 4.2.6.8 and 6.1.1.4'
_computing_data_collection
;
APEX2 (Bruker, 2014)
;
_computing_cell_refinement
;
SAINT (Bruker, 2014)
;
_computing_data_reduction
;
SAINT (Bruker, 2014)
;
_computing_structure_solution
;
SHELXS2014 (Sheldrick, 2008)
;
_computing_structure_refinement
;
SHELXL2014 (Sheldrick, 2015)
;
_computing_molecular_graphics
;
<i>OLEX2</i> (Dolomanov <i>et al.</i>, 2009)
;
_computing_publication_material
;
publCIF (Westrip, 2010) and enCIFer (Allen <i>et al.</i>, 2004)
;
loop_
    _atom_site_type_symbol
    _atom_site_label
    _atom_site_fract_x
    _atom_site_fract_y
    _atom_site_fract_z
    _atom_site_U_iso_or_equiv
    _atom_site_adp_type
    _atom_site_calc_flag
    _atom_site_occupancy
    _atom_site_disorder_assembly
    _atom_site_disorder_group
    Tb Tb1 0.20226(2) 0.7500 0.63323(2) 0.00749(6) Uani d 1 . .
    O O1 0.5347(4) 0.7500 0.5364(4) 0.0132(5) Uani d 1 . .
    O O2 0.5527(4) 0.7500 0.2000(4) 0.0237(7) Uani d 1 . .
    O O3 0.2384(3) 0.54490(18) 0.4786(3) 0.0186(4) Uani d 1 . .
    O O4 0.0873(3) 0.37671(16) 0.3522(3) 0.0120(4) Uani d 1 . .
    C C1 0.6227(6) 0.7500 0.3693(6) 0.0197(8) Uani d 1 . .
    H H1 0.7551 0.7500 0.3761 0.024 Uiso calc 1 . .
    C C2 0.0956(4) 0.4788(2) 0.4518(4) 0.0124(5) Uani d 1 . .
loop_
    _atom_site_aniso_label
    _atom_site_aniso_U_11
    _atom_site_aniso_U_22
    _atom_site_aniso_U_33
    _atom_site_aniso_U_12
    _atom_site_aniso_U_13
    _atom_site_aniso_U_23
    Tb1 0.00799(8) 0.00750(8) 0.00698(9) 0.000 -0.00049(7) 0.000
    O1 0.0110(13) 0.0209(14) 0.0076(13) 0.000 0.0013(10) 0.000
    O2 0.0235(16) 0.0381(18) 0.0096(14) 0.000 -0.0010(12) 0.000
    O3 0.0133(9) 0.0143(9) 0.0282(11) -0.0028(7) 0.0010(8) -0.0093(9)
    O4 0.0136(8) 0.0093(8) 0.0131(9) -0.0011(7) 0.0027(7) -0.0041(7)
    C1 0.0141(17) 0.029(2) 0.016(2) 0.000 -0.0009(16) 0.000
    C2 0.0151(12) 0.0112(11) 0.0109(12) 0.0003(10) -0.0002(10) -0.0020(10)
_geom_special_details
;
 All esds (except the esd in the dihedral angle between two l.s. planes)
 are estimated using the full covariance matrix.  The cell esds are taken
 into account individually in the estimation of esds in distances, angles
 and torsion angles; correlations between esds in cell parameters are only
 used when they are defined by crystal symmetry.  An approximate (isotropic)
 treatment of cell esds is used for estimating esds involving l.s. planes.
;
loop_
    _geom_bond_atom_site_label_1
    _geom_bond_atom_site_label_2
    _geom_bond_site_symmetry_2
    _geom_bond_distance
    _geom_bond_publ_flag
    Tb1 O1 . 2.417(3) yes
    Tb1 O1 6_557 2.478(3) yes
    Tb1 O2 6_556 2.437(3) yes
    Tb1 O3 7_575 2.4165(19) yes
    Tb1 O3 . 2.4165(19) yes
    Tb1 O4 5_566 2.4370(18) yes
    Tb1 O4 2_565 2.4651(17) yes
    Tb1 O4 3_556 2.4370(17) yes
    Tb1 O4 8_666 2.4651(17) yes
    O1 C1 . 1.265(5) ?
    O2 C1 . 1.221(5) ?
    O3 C2 . 1.235(3) ?
    O4 C2 . 1.268(3) ?
    C1 H1 . 0.9300 ?
    C2 C2 5_566 1.551(5) ?
loop_
    _geom_angle_atom_site_label_1
    _geom_angle_atom_site_label_2
    _geom_angle_atom_site_label_3
    _geom_angle_site_symmetry_1
    _geom_angle_site_symmetry_3
    _geom_angle
    _geom_angle_publ_flag
    Tb1 Tb1 Tb1 6_657 6_557 132.533(9) ?
    O1 Tb1 Tb1 . 6_657 39.06(6) ?
    O1 Tb1 Tb1 6_557 6_557 37.94(6) ?
    O1 Tb1 Tb1 . 6_557 171.60(6) ?
    O1 Tb1 Tb1 6_557 6_657 94.59(6) ?
    O1 Tb1 O1 . 6_557 133.65(7) ?
    O1 Tb1 O2 . 6_556 100.16(9) ?
    O1 Tb1 O4 . 8_666 65.01(6) ?
    O1 Tb1 O4 . 3_556 144.49(4) ?
    O1 Tb1 O4 . 2_565 65.01(6) ?
    O1 Tb1 O4 . 5_566 144.49(4) ?
    O2 Tb1 Tb1 6_556 6_657 139.22(7) ?
    O2 Tb1 Tb1 6_556 6_557 88.25(7) ?
    O2 Tb1 O1 6_556 6_557 126.19(9) ?
    O2 Tb1 O4 6_556 2_565 141.92(5) ?
    O2 Tb1 O4 6_556 8_666 141.92(5) ?
    O3 Tb1 Tb1 . 6_657 94.25(5) ?
    O3 Tb1 Tb1 7_575 6_557 105.42(5) ?
    O3 Tb1 Tb1 7_575 6_657 94.25(5) ?
    O3 Tb1 Tb1 . 6_557 105.42(5) ?
    O3 Tb1 O1 . . 77.72(5) ?
    O3 Tb1 O1 . 6_557 114.93(5) ?
    O3 Tb1 O1 7_575 6_557 114.93(5) ?
    O3 Tb1 O1 7_575 . 77.72(5) ?
    O3 Tb1 O2 . 6_556 70.35(5) ?
    O3 Tb1 O2 7_575 6_556 70.35(5) ?
    O3 Tb1 O3 . 7_575 128.40(10) ?
    O3 Tb1 O4 . 8_666 132.53(6) ?
    O3 Tb1 O4 . 3_556 126.90(6) ?
    O3 Tb1 O4 7_575 5_566 126.90(6) ?
    O3 Tb1 O4 7_575 3_556 66.88(6) ?
    O3 Tb1 O4 7_575 2_565 132.52(6) ?
    O3 Tb1 O4 7_575 8_666 72.19(6) ?
    O3 Tb1 O4 . 2_565 72.19(6) ?
    O3 Tb1 O4 . 5_566 66.88(6) ?
    O4 Tb1 Tb1 3_556 6_657 138.32(4) ?
    O4 Tb1 Tb1 2_565 6_657 38.34(4) ?
    O4 Tb1 Tb1 3_556 6_557 38.87(4) ?
    O4 Tb1 Tb1 8_666 6_557 108.19(4) ?
    O4 Tb1 Tb1 5_566 6_557 38.87(4) ?
    O4 Tb1 Tb1 5_566 6_657 138.33(4) ?
    O4 Tb1 Tb1 2_565 6_557 108.19(4) ?
    O4 Tb1 Tb1 8_666 6_657 38.34(4) ?
    O4 Tb1 O1 5_566 6_557 64.53(6) ?
    O4 Tb1 O1 8_666 6_557 76.57(6) ?
    O4 Tb1 O1 3_556 6_557 64.53(6) ?
    O4 Tb1 O1 2_565 6_557 76.57(6) ?
    O4 Tb1 O2 3_556 6_556 71.16(7) ?
    O4 Tb1 O2 5_566 6_556 71.16(7) ?
    O4 Tb1 O4 2_565 8_666 66.08(8) ?
    O4 Tb1 O4 3_556 2_565 140.95(3) ?
    O4 Tb1 O4 5_566 3_556 66.94(8) ?
    O4 Tb1 O4 5_566 2_565 100.09(6) ?
    O4 Tb1 O4 3_556 8_666 100.09(6) ?
    O4 Tb1 O4 5_566 8_666 140.95(3) ?
    Tb1 O1 Tb1 . 6_657 103.00(9) ?
    C1 O1 Tb1 . 6_657 122.4(2) ?
    C1 O1 Tb1 . . 134.6(2) ?
    C1 O2 Tb1 . 6_656 130.8(3) ?
    C2 O3 Tb1 . . 119.13(17) ?
    Tb1 O4 Tb1 5_566 2_564 102.79(6) ?
    C2 O4 Tb1 . 2_564 137.90(16) ?
    C2 O4 Tb1 . 5_566 119.27(16) ?
    O1 C1 H1 . . 116.5 ?
    O2 C1 O1 . . 127.1(4) ?
    O2 C1 H1 . . 116.5 ?
    O3 C2 O4 . . 126.6(2) ?
    O3 C2 C2 . 5_566 118.5(3) ?
    O4 C2 C2 . 5_566 114.9(3) ?
loop_
    _geom_torsion_atom_site_label_1
    _geom_torsion_atom_site_label_2
    _geom_torsion_atom_site_label_3
    _geom_torsion_atom_site_label_4
    _geom_torsion_site_symmetry_1
    _geom_torsion_site_symmetry_2
    _geom_torsion_site_symmetry_3
    _geom_torsion_site_symmetry_4
    _geom_torsion
    _geom_torsion_publ_flag
    Tb1 Tb1 O1 C1 6_657 . . . 180.0 ?
    Tb1 Tb1 O3 C2 6_557 . . . 14.9(2) ?
    Tb1 Tb1 O3 C2 6_657 . . . 151.3(2) ?
    Tb1 O1 C1 O2 . . . . 0.0 ?
    Tb1 O1 C1 O2 6_657 . . . 180.0 ?
    Tb1 O2 C1 O1 6_656 . . . 180.0 ?
    Tb1 O3 C2 O4 . . . . 171.1(2) ?
    Tb1 O3 C2 C2 . . . 5_566 -9.4(4) ?
    Tb1 O4 C2 O3 2_564 . . . -6.7(5) ?
    Tb1 O4 C2 O3 5_566 . . . 170.9(2) ?
    Tb1 O4 C2 C2 5_566 . . 5_566 -8.7(4) ?
    Tb1 O4 C2 C2 2_564 . . 5_566 173.74(18) ?
    O1 Tb1 O1 Tb1 6_557 . . 6_657 0.0 ?
    O1 Tb1 O1 C1 6_557 . . . 180.0 ?
    O1 Tb1 O3 C2 6_557 . . . 54.2(2) ?
    O1 Tb1 O3 C2 . . . . -173.1(2) ?
    O2 Tb1 O1 Tb1 6_556 . . 6_657 180.0 ?
    O2 Tb1 O1 C1 6_556 . . . 0.0 ?
    O2 Tb1 O3 C2 6_556 . . . -67.5(2) ?
    O3 Tb1 O1 Tb1 7_575 . . 6_657 112.87(5) ?
    O3 Tb1 O1 Tb1 . . . 6_657 -112.87(5) ?
    O3 Tb1 O1 C1 7_575 . . . -67.13(5) ?
    O3 Tb1 O1 C1 . . . . 67.13(5) ?
    O3 Tb1 O3 C2 7_575 . . . -109.9(2) ?
    O4 Tb1 O1 Tb1 2_565 . . 6_657 -36.98(5) ?
    O4 Tb1 O1 Tb1 3_556 . . 6_657 108.29(11) ?
    O4 Tb1 O1 Tb1 8_666 . . 6_657 36.98(5) ?
    O4 Tb1 O1 Tb1 5_566 . . 6_657 -108.29(11) ?
    O4 Tb1 O1 C1 2_565 . . . 143.02(5) ?
    O4 Tb1 O1 C1 3_556 . . . -71.71(11) ?
    O4 Tb1 O1 C1 8_666 . . . -143.02(5) ?
    O4 Tb1 O1 C1 5_566 . . . 71.71(11) ?
    O4 Tb1 O3 C2 5_566 . . . 9.75(19) ?
    O4 Tb1 O3 C2 3_556 . . . -21.7(2) ?
    O4 Tb1 O3 C2 2_565 . . . 119.5(2) ?
    O4 Tb1 O3 C2 8_666 . . . 148.72(19) ?
loop_
    _geom_hbond_atom_site_label_D
    _geom_hbond_atom_site_label_H
    _geom_hbond_atom_site_label_A
    _geom_hbond_site_symmetry_A
    _geom_hbond_distance_DH
    _geom_hbond_distance_HA
    _geom_hbond_distance_DA
    _geom_hbond_angle_DHA
    _geom_hbond_publ_flag
    C1 H1 O2 4_565 0.93 2.15 3.051(5) 164 yes
