# Supplementary material for: Crystal structure of a mixed-ligand terbium(III) coordination polymer containing oxalate and formate ligands, having a three-dimensional fcu topology
Source: Acta Crystallogr E Crystallogr Commun. 2016 Jan 1;72(Pt 1):87–91. doi: 10.1107/S205698901502397X (PMC4704756; doi:10.1107/S205698901502397X)
Supplement: Supplementary file 2 [file e-72-00087-Isup2.hkl]

# 
# h,k,l, Fc-squared, Fo-squared, sigma(Fo-squared) and status flag 
# 
data_I
_shelx_title ' KCPK in Pnma' 
_shelx_refln_list_code          4 
_shelx_F_calc_maximum      271.90 
_exptl_crystal_F_000       528.00 
_reflns_d_resolution_high  0.7502 
 
loop_ 
 _symmetry_equiv_pos_as_xyz 
 'x, y, z' 
 '-x+1/2, -y, z+1/2' 
 '-x, y+1/2, -z' 
 'x+1/2, -y+1/2, -z+1/2' 
 '-x, -y, -z' 
 'x-1/2, y, -z-1/2' 
 'x, -y-1/2, z' 
 '-x-1/2, y-1/2, z-1/2' 
 
_cell_length_a     7.0138 
_cell_length_b    10.6077 
_cell_length_c     6.6021 
_cell_angle_alpha  90.000 
_cell_angle_beta   90.000 
_cell_angle_gamma  90.000 
 
_shelx_F_squared_multiplier     1.000 
 
loop_ 
 _refln_index_h 
 _refln_index_k 
 _refln_index_l 
 _refln_F_squared_calc 
 _refln_F_squared_meas 
 _refln_F_squared_sigma 
 _refln_observed_status 
   2   0   0    26328.88    26179.41    234.44 o 
   4   0   0     4872.21     4767.28     72.07 o 
   6   0   0      243.25      266.83     35.76 o 
   8   0   0     5500.35     5511.51    131.08 o 
   2   1   0    18666.43    18033.71    118.64 o 
   4   1   0    27156.70    27428.42    185.75 o 
   6   1   0    23274.92    23638.56    180.53 o 
   8   1   0     3480.71     3581.26     96.49 o 
   0   2   0    54658.80    53793.70    880.14 o 
   2   2   0    13355.98    12547.80     93.41 o 
   4   2   0     3461.67     3281.22     42.54 o 
   6   2   0     2930.08     2899.15     55.33 o 
   8   2   0     7806.31     7957.64    116.46 o 
   2   3   0    34742.32    35162.63    221.40 o 
   4   3   0    12251.43    11879.23    102.18 o 
   6   3   0    17548.58    17526.80    144.55 o 
   8   3   0     4928.90     4935.56     93.63 o 
   0   4   0    73927.44    75731.45    745.73 o 
   2   4   0    26054.36    25934.46    169.48 o 
   4   4   0     6365.32     6185.06     62.46 o 
   6   4   0      891.04      946.44     37.95 o 
   8   4   0     4656.22     4739.12     96.09 o 
   2   5   0    20524.76    20425.45    229.11 o 
   4   5   0    16639.02    16931.67    128.93 o 
   6   5   0    19305.00    19542.34    157.95 o 
   8   5   0     4698.22     4577.08    102.54 o 
   0   6   0    46471.69    47501.12    486.19 o 
   2   6   0    16769.50    16804.96    139.78 o 
   4   6   0     4269.14     4099.06     57.44 o 
   6   6   0      948.06      946.77     41.54 o 
   8   6   0     5128.26     5183.51    119.55 o 
   2   7   0     9955.39     9871.29     95.76 o 
   4   7   0    13897.48    13879.27    115.82 o 
   6   7   0    12532.68    12866.71    124.57 o 
   8   7   0     2687.39     2652.53    183.42 o 
   2   8   0     7234.94     7114.71     82.24 o 
   4   8   0      712.74      747.97     34.40 o 
   6   8   0      225.04      234.15     39.42 o 
   2   9   0     4852.73     4762.90     62.39 o 
   4   9   0    14471.66    14838.46    137.46 o 
   6   9   0    12472.49    12486.52    142.68 o 
   0  10   0    25249.43    25640.83    261.25 o 
   2  10   0    12302.95    12361.60    139.41 o 
   4  10   0     3090.92     2956.40     64.11 o 
   6  10   0      271.18      151.21     64.86 o 
   2  11   0     8724.66     8705.63     98.76 o 
   4  11   0     6235.93     6186.63    124.62 o 
   0  12   0     9678.92     9793.19    145.27 o 
   2  12   0     6042.85     6065.36     84.12 o 
   4  12   0     1133.06     1188.59     97.34 o 
   2  13   0     3447.49     3362.14    103.45 o 
   0  14   0    12334.89    12226.78    378.07 o 
   1   0   1     6954.98     6742.91     53.82 o 
   2   0   1      677.26      569.95     18.90 o 
   3   0   1    16441.96    16514.94    123.59 o 
   4   0   1    24917.64    24617.49    169.07 o 
   5   0   1     7430.04     7400.32     73.56 o 
   6   0   1    10707.54    10839.32    101.84 o 
   7   0   1     8638.56     8504.72     99.90 o 
   8   0   1     1800.91     1880.85     77.26 o 
   9   0   1     1409.23     1408.26     72.33 o 
   0   1   1    30441.02    31199.52    580.78 o 
   1   1   1    18840.03    19074.46     94.44 o 
   2   1   1    17344.97    16710.16     84.08 o 
   3   1   1    15456.29    15408.56     77.11 o 
   4   1   1     1711.42     1658.00     23.95 o 
   5   1   1       29.45       18.32     12.54 o 
   6   1   1      334.57      337.58     19.34 o 
   7   1   1     1591.77     1631.53     39.40 o 
   8   1   1     3771.94     3692.23     59.79 o 
   9   1   1     3182.19     3139.01     82.89 o 
   1   2   1      123.59      120.09      5.39 o 
   2   2   1     6176.42     5910.79     35.44 o 
   3   2   1     9599.16     9569.46     59.07 o 
   4   2   1    16573.64    16030.80     86.91 o 
   5   2   1    11794.68    11699.23     73.91 o 
   6   2   1     9746.96     9747.33     67.68 o 
   7   2   1     4092.43     4064.74     50.93 o 
   8   2   1     3230.91     3315.46     58.56 o 
   9   2   1      293.43      349.89     49.25 o 
   0   3   1    11733.09    11439.37     96.09 o 
   1   3   1    12383.28    12067.16     58.12 o 
   2   3   1    23181.84    23052.40    113.69 o 
   3   3   1     1824.44     1689.24     20.93 o 
   4   3   1     3989.50     3977.29     35.62 o 
   5   3   1       44.82       72.75     13.71 o 
   6   3   1     1283.89     1265.46     31.74 o 
   7   3   1     1495.78     1469.31     40.03 o 
   8   3   1     2957.30     3054.64     59.72 o 
   9   3   1     5193.24     5083.51    108.12 o 
   1   4   1      349.81      287.71      8.99 o 
   2   4   1     7534.00     7589.39     45.92 o 
   3   4   1    10851.54    10648.59     63.62 o 
   4   4   1    11586.62    11533.04     69.85 o 
   5   4   1     9915.53     9882.56     69.25 o 
   6   4   1     8810.01     8744.48     67.10 o 
   7   4   1     4977.79     4937.02     56.93 o 
   8   4   1     3251.36     3280.30     67.77 o 
   0   5   1    10985.38    10676.76     78.72 o 
   1   5   1    22378.00    23067.35    110.89 o 
   2   5   1    14709.15    14740.63     75.44 o 
   3   5   1    10569.54    10596.51     64.97 o 
   4   5   1     2281.40     2229.56     29.24 o 
   5   5   1      463.32      444.25     19.25 o 
   6   5   1     1047.70     1047.62     34.33 o 
   7   5   1      688.67      746.25     31.17 o 
   8   5   1     2900.57     2919.81     67.25 o 
   1   6   1      168.36      144.92      8.97 o 
   2   6   1     3937.23     3874.38     31.37 o 
   3   6   1     7546.69     7517.72     51.04 o 
   4   6   1    11418.21    11330.50     72.17 o 
   5   6   1     9339.33     9295.21     65.95 o 
   6   6   1     7421.28     7386.72     67.23 o 
   7   6   1     4106.41     4020.28     60.21 o 
   8   6   1     2370.92     2423.33     78.17 o 
   0   7   1    16080.29    16544.72    127.67 o 
   1   7   1     6246.57     6347.13     44.90 o 
   2   7   1     9722.02     9713.29     60.30 o 
   3   7   1     2508.85     2491.54     29.62 o 
   4   7   1     1437.96     1445.58     36.01 o 
   5   7   1      112.59       98.36     18.46 o 
   6   7   1      220.38      223.53     25.09 o 
   7   7   1     1474.62     1514.13     43.47 o 
   8   7   1     2697.85     2933.82    107.81 o 
   1   8   1     1278.79     1304.69     23.72 o 
   2   8   1     1496.36     1483.72     25.05 o 
   3   8   1     5700.35     5706.88     45.82 o 
   4   8   1    11273.12    11411.13     79.06 o 
   5   8   1     4013.76     4057.60     47.42 o 
   6   8   1     6696.49     6635.28     68.19 o 
   7   8   1     3818.32     3734.57     72.15 o 
   0   9   1    12053.78    12441.18    102.37 o 
   1   9   1     7407.20     7576.13     52.20 o 
   2   9   1     6459.43     6501.37     50.76 o 
   3   9   1     6909.60     6924.04     57.05 o 
   4   9   1      800.41      784.52     24.89 o 
   5   9   1       48.68       15.34     23.86 o 
   6   9   1      147.76      171.62     33.91 o 
   7   9   1     1072.10     1031.85     73.49 o 
   1  10   1      292.06      306.90     16.25 o 
   2  10   1     2467.30     2401.38     36.29 o 
   3  10   1     4560.70     4546.86     51.23 o 
   4  10   1     6190.37     6174.13     65.78 o 
   5  10   1     5704.75     5618.90     62.86 o 
   6  10   1     4837.21     4654.66    110.73 o 
   0  11   1     5063.87     5195.96     98.57 o 
   1  11   1     6706.22     6829.06     56.38 o 
   2  11   1     5958.38     6020.33     54.78 o 
   3  11   1     1218.75     1210.39     33.18 o 
   4  11   1     1285.31     1234.44     36.89 o 
   5  11   1       29.36       25.50     42.25 o 
   1  12   1       86.29      110.33     23.24 o 
   2  12   1     2516.75     2457.17     47.33 o 
   3  12   1     2788.09     2674.22     62.67 o 
   4  12   1     3887.83     3746.87     85.91 o 
   0  13   1     4944.52     5078.47    107.08 o 
   1  13   1     3072.12     3107.09    102.35 o 
   2  13   1     4040.59     4154.23     81.13 o 
   3  13   1     1710.46     1640.48     81.64 o 
   0   0   2     1496.39     1576.27     47.35 o 
   1   0   2    28883.98    28263.27    186.53 o 
   2   0   2      237.87      253.61     12.10 o 
   3   0   2    25858.80    26451.23    201.64 o 
   4   0   2      356.18      384.67     19.70 o 
   5   0   2      292.45      277.43     22.47 o 
   6   0   2      297.42      316.43     28.02 o 
   7   0   2     4439.89     4335.72     74.67 o 
   8   0   2      438.36      475.85     48.52 o 
   9   0   2     5355.62     5124.37    196.04 o 
   1   1   2     6456.22     6302.01     49.23 o 
   2   1   2       89.77      100.95      6.79 o 
   3   1   2    27918.22    27960.17    133.96 o 
   4   1   2      296.86      311.34     13.49 o 
   5   1   2    16782.44    16804.38     95.49 o 
   6   1   2       73.56       65.06     17.06 o 
   7   1   2    10747.43    10711.35    100.74 o 
   8   1   2       58.78       49.71     31.01 o 
   9   1   2     2114.65     2046.08     72.52 o 
   0   2   2     6598.45     6670.64     73.13 o 
   1   2   2    51388.57    51703.72    342.05 o 
   2   2   2     2024.63     2122.25     18.92 o 
   3   2   2    13590.59    13489.12     75.29 o 
   4   2   2      112.23      105.22     10.48 o 
   5   2   2        7.54       21.61     12.93 o 
   6   2   2      397.10      382.22     20.94 o 
   7   2   2     1858.56     1825.01     42.29 o 
   8   2   2        5.80       36.39     32.93 o 
   9   2   2     6967.56     6877.92    143.72 o 
   1   3   2      469.67      334.44     12.28 o 
   2   3   2      324.75      349.31     11.08 o 
   3   3   2    23901.09    23678.83    116.95 o 
   4   3   2      385.13      414.58     14.58 o 
   5   3   2    24272.11    24429.67    130.24 o 
   6   3   2      277.15      300.80     19.42 o 
   7   3   2     7771.85     7812.26     70.58 o 
   8   3   2      187.19      238.34     36.33 o 
   0   4   2      551.72      575.98     31.40 o 
   1   4   2    39139.98    39814.21    224.85 o 
   2   4   2      238.25      273.64     10.25 o 
   3   4   2     8295.22     8160.59     49.60 o 
   4   4   2        4.74        9.87     10.28 o 
   5   4   2       10.79       21.91     15.87 o 
   6   4   2      266.89      245.80     19.34 o 
   7   4   2     2062.95     2105.90     46.65 o 
   8   4   2      157.55      115.83     36.88 o 
   1   5   2     1097.93     1009.35     17.86 o 
   2   5   2      433.67      454.70     14.31 o 
   3   5   2    18933.93    18860.24    101.40 o 
   4   5   2        4.61        9.46     11.07 o 
   5   5   2    18001.87    18033.32    103.94 o 
   6   5   2        4.89       37.99     20.09 o 
   7   5   2     7007.00     7008.09     68.64 o 
   8   5   2       96.45      196.24     44.87 o 
   0   6   2      593.89      615.90     23.79 o 
   1   6   2    27346.68    27278.61    149.02 o 
   2   6   2      116.50      114.52     10.38 o 
   3   6   2     8539.41     8355.80     70.86 o 
   4   6   2       41.24       25.91     12.34 o 
   5   6   2        3.20       17.58     15.54 o 
   6   6   2       19.29        7.80     21.07 o 
   7   6   2     1897.42     1877.09     49.54 o 
   8   6   2       80.99      -22.78     53.19 o 
   1   7   2     2566.61     2576.37     28.64 o 
   2   7   2        1.22       -3.22     11.06 o 
   3   7   2    14878.31    14968.36     84.88 o 
   4   7   2      670.93      725.74     21.13 o 
   5   7   2    12934.31    13121.83     83.60 o 
   6   7   2      249.82      271.51     25.49 o 
   7   7   2     7715.01     7701.96     85.91 o 
   0   8   2      654.47      607.72     28.68 o 
   1   8   2    17819.90    18178.01    102.63 o 
   2   8   2      575.27      585.34     18.27 o 
   3   8   2    11801.48    11777.40     81.47 o 
   4   8   2       94.88      108.12     16.39 o 
   5   8   2        4.16       19.70     21.35 o 
   6   8   2       26.95        8.48     29.15 o 
   7   8   2     2345.86     2151.94     69.08 o 
   1   9   2     2601.96     2571.44     35.25 o 
   2   9   2      175.27      176.43     16.84 o 
   3   9   2    11365.16    11413.50     74.67 o 
   4   9   2       52.91       58.76     19.82 o 
   5   9   2     8653.50     8610.41     72.29 o 
   6   9   2       13.12       66.93     36.76 o 
   0  10   2        2.51      -15.65     24.93 o 
   1  10   2    14030.73    14391.02     90.92 o 
   2  10   2        1.54       27.47     16.98 o 
   3  10   2     4522.45     4476.81     51.77 o 
   4  10   2       86.70       85.39     23.42 o 
   5  10   2        0.90       24.66     36.21 o 
   6  10   2       56.96      -11.94     54.73 o 
   1  11   2      351.80      365.85     21.94 o 
   2  11   2        4.66        9.70     21.61 o 
   3  11   2     7566.99     7374.55     77.30 o 
   4  11   2      160.91      163.92     32.06 o 
   5  11   2    10545.35    10214.35    125.28 o 
   0  12   2      275.29      256.81     42.00 o 
   1  12   2    12290.92    12394.02     91.38 o 
   2  12   2      461.68      464.93     29.61 o 
   3  12   2     2928.56     2969.81     89.90 o 
   4  12   2      114.21      251.69     60.65 o 
   1  13   2      686.66      677.70     41.49 o 
   2  13   2      188.93      259.37     52.11 o 
   3  13   2     5809.12     5458.01    148.50 o 
   1   0   3     7469.02     7589.25     64.52 o 
   2   0   3     1556.48     1547.26     23.13 o 
   3   0   3     7364.34     7277.06     66.88 o 
   4   0   3     7558.89     7656.59     70.03 o 
   5   0   3    11692.21    11616.09    101.41 o 
   6   0   3     7786.61     7861.78     92.01 o 
   7   0   3     7256.99     7393.16    100.89 o 
   8   0   3      574.90      563.93     54.48 o 
   0   1   3    20001.85    20620.10    217.34 o 
   1   1   3    17739.96    17492.47    110.96 o 
   2   1   3     4302.35     4146.60     29.78 o 
   3   1   3     7371.60     7328.49     44.38 o 
   4   1   3     1411.36     1379.05     23.16 o 
   5   1   3      229.12      258.30     15.44 o 
   6   1   3      183.76      183.96     18.64 o 
   7   1   3     4175.86     4192.16     53.10 o 
   8   1   3     2468.24     2570.27     62.20 o 
   1   2   3     6251.91     6284.67     79.65 o 
   2   2   3     6436.03     6405.46     41.90 o 
   3   2   3     9341.89     9176.62     54.14 o 
   4   2   3     4815.07     4796.12     37.76 o 
   5   2   3    13915.85    14103.29     87.55 o 
   6   2   3     6810.86     6761.20     57.99 o 
   7   2   3     7976.79     7872.03     68.95 o 
   8   2   3     1845.18     1917.64     55.67 o 
   0   3   3    14602.53    14968.19    150.93 o 
   1   3   3    30418.80    31474.61    218.29 o 
   2   3   3     7236.31     7212.42     62.21 o 
   3   3   3     5603.84     5557.50     42.65 o 
   4   3   3     3005.89     2984.59     32.41 o 
   5   3   3     1363.96     1339.04     27.90 o 
   6   3   3      337.63      385.10     22.67 o 
   7   3   3     2129.15     2193.99     46.36 o 
   8   3   3     1963.22     1893.95     56.09 o 
   1   4   3      753.80      633.51     24.49 o 
   2   4   3     3304.08     3250.92     36.09 o 
   3   4   3     6583.03     6628.02     47.22 o 
   4   4   3     5064.91     5097.17     40.11 o 
   5   4   3    17286.73    17452.07    107.22 o 
   6   4   3     6529.70     6498.51     56.94 o 
   7   4   3     4458.52     4372.67     57.00 o 
   8   4   3     1023.01     1058.58     57.43 o 
   0   5   3    10401.37    10446.79    122.00 o 
   1   5   3    14636.13    14672.31    103.80 o 
   2   5   3     3381.87     3384.12     39.07 o 
   3   5   3     1083.43     1160.67     23.36 o 
   4   5   3      956.14      977.23     26.40 o 
   5   5   3      137.74      130.81     15.79 o 
   6   5   3      344.97      339.75     23.05 o 
   7   5   3     2793.47     2863.88     54.95 o 
   8   5   3     2143.70     2113.64    104.87 o 
   1   6   3     3209.08     3232.54     38.26 o 
   2   6   3     3593.87     3581.09     38.22 o 
   3   6   3     6410.79     6460.11     51.22 o 
   4   6   3     3704.69     3659.23     44.59 o 
   5   6   3     9643.31     9772.72     69.26 o 
   6   6   3     4867.24     4733.66     53.60 o 
   7   6   3     5619.48     5616.43     84.71 o 
   0   7   3     9652.44     9870.90     95.94 o 
   1   7   3    14282.88    14445.73     96.31 o 
   2   7   3     4583.29     4602.52     44.60 o 
   3   7   3     8851.92     8929.91     68.68 o 
   4   7   3     1677.96     1715.03     33.83 o 
   5   7   3      463.94      454.63     24.50 o 
   6   7   3      171.95      159.13     25.29 o 
   7   7   3     2315.31     2250.68     81.42 o 
   1   8   3     2919.68     2850.83     36.24 o 
   2   8   3     1372.11     1275.02     38.38 o 
   3   8   3     5527.96     5455.27     55.49 o 
   4   8   3     4610.13     4652.62     51.12 o 
   5   8   3     7742.04     7747.90     71.59 o 
   6   8   3     4818.19     4952.50     98.55 o 
   7   8   3     5633.65     5285.57    121.63 o 
   0   9   3     8514.54     8647.22     97.26 o 
   1   9   3     8154.77     8366.93     67.94 o 
   2   9   3     2384.20     2423.77     39.90 o 
   3   9   3     2648.14     2616.79     45.52 o 
   4   9   3      437.59      469.11     26.10 o 
   5   9   3       38.34       35.37     28.46 o 
   6   9   3       35.71       36.40     45.31 o 
   1  10   3     1086.42     1091.23     33.47 o 
   2  10   3     1609.58     1703.01     41.78 o 
   3  10   3     3872.62     3850.03     56.65 o 
   4  10   3     2628.69     2653.52     55.94 o 
   5  10   3     6290.76     6153.89     85.13 o 
   0  11   3     3248.23     3328.24     82.30 o 
   1  11   3     7749.04     7891.43     78.11 o 
   2  11   3     2559.12     2592.13     64.08 o 
   3  11   3     2203.29     2290.02     81.53 o 
   4  11   3      912.86     1011.12     62.72 o 
   1  12   3      411.93      432.87     32.52 o 
   2  12   3     1398.66     1322.57     43.48 o 
   3  12   3     3251.57     3270.67     79.01 o 
   0  13   3     4166.20     4014.63    117.47 o 
   1  13   3     6633.26     6137.77    188.50 o 
   0   0   4    27733.86    27620.74    350.72 o 
   1   0   4     2300.64     2246.56     34.37 o 
   2   0   4    14529.49    14801.06    111.06 o 
   3   0   4      980.05      959.92     26.92 o 
   4   0   4      446.14      468.40     22.12 o 
   5   0   4       12.93       14.96     20.17 o 
   6   0   4      703.37      723.36     34.68 o 
   7   0   4       29.90        1.97     36.67 o 
   8   0   4     5174.39     5187.28    181.07 o 
   1   1   4      317.52      324.36     11.39 o 
   2   1   4     6551.17     6544.22     43.93 o 
   3   1   4      652.80      660.53     19.25 o 
   4   1   4    21500.99    22024.61    114.33 o 
   5   1   4      742.68      750.90     23.32 o 
   6   1   4    10668.92    10695.12     76.89 o 
   7   1   4      343.08      407.34     28.51 o 
   8   1   4     3719.52     3846.47    157.43 o 
   0   2   4    36403.68    37326.18    336.10 o 
   1   2   4      212.31      218.75     13.48 o 
   2   2   4    25187.05    25730.73    154.20 o 
   3   2   4      639.78      660.46     19.34 o 
   4   2   4     2466.77     2450.12     37.31 o 
   5   2   4       50.03       57.57     14.34 o 
   6   2   4      201.04      227.59     21.27 o 
   7   2   4      537.81      521.05     30.75 o 
   8   2   4     3278.04     3091.78    115.34 o 
   1   3   4       25.31       20.02     12.03 o 
   2   3   4    10605.60    10614.28     80.10 o 
   3   3   4      519.96      542.51     21.13 o 
   4   3   4    16743.91    17015.35    102.13 o 
   5   3   4      820.37      820.80     23.85 o 
   6   3   4    10578.32    10717.12     75.04 o 
   7   3   4      103.86       82.40     29.82 o 
   8   3   4     5225.95     5382.18    163.32 o 
   0   4   4    14989.59    14870.27    182.97 o 
   1   4   4     2234.48     2244.60     41.46 o 
   2   4   4    18509.69    18854.16    122.19 o 
   3   4   4        6.06       33.62     12.22 o 
   4   4   4     1972.08     1930.01     32.64 o 
   5   4   4       39.37       18.05     17.71 o 
   6   4   4     1627.54     1566.08     38.34 o 
   7   4   4        7.83      -33.83     33.83 o 
   1   5   4        6.26        9.00     15.82 o 
   2   5   4     8920.34     9010.78     72.22 o 
   3   5   4      488.06      466.71     20.42 o 
   4   5   4    12544.65    12722.27     85.72 o 
   5   5   4     1539.76     1489.56     38.88 o 
   6   5   4     8015.70     7993.35     73.34 o 
   7   5   4      131.86       97.79     39.26 o 
   0   6   4    20741.59    20941.95    220.40 o 
   1   6   4      641.88      645.58     27.20 o 
   2   6   4    14107.38    14121.60    146.81 o 
   3   6   4      816.07      804.57     27.32 o 
   4   6   4     1197.48     1226.28     36.04 o 
   5   6   4        0.19      -14.18     24.81 o 
   6   6   4      412.42      413.05     31.09 o 
   7   6   4      244.29      159.28     61.23 o 
   1   7   4      516.06      512.27     31.66 o 
   2   7   4     4125.24     4177.46     54.43 o 
   3   7   4      422.82      443.41     21.08 o 
   4   7   4    15311.33    15544.99    109.21 o 
   5   7   4      138.67      109.46     25.01 o 
   6   7   4     8749.37     8733.24     90.48 o 
   0   8   4    20651.06    20645.85    229.47 o 
   1   8   4      319.95      316.46     28.52 o 
   2   8   4    11484.41    11769.39     96.76 o 
   3   8   4      170.47      200.41     22.62 o 
   4   8   4     1105.92     1107.44     35.53 o 
   5   8   4       30.93       11.79     29.69 o 
   6   8   4       93.13       96.83     42.01 o 
   1   9   4       21.53        1.63     29.87 o 
   2   9   4     3779.03     3819.60     60.74 o 
   3   9   4      252.46      293.39     31.95 o 
   4   9   4    10307.35    10226.66     91.79 o 
   5   9   4      696.79      700.38     40.66 o 
   0  10   4    10201.29    10259.49    133.34 o 
   1  10   4      745.06      698.88     37.71 o 
   2  10   4     7120.20     7089.82     76.95 o 
   3  10   4      343.99      346.97     31.92 o 
   4  10   4      560.88      606.55     40.41 o 
   5  10   4       28.03      -58.59     58.59 o 
   1  11   4       95.55       78.17     29.92 o 
   2  11   4     3663.14     3551.20     68.24 o 
   3  11   4      296.16      282.07     44.92 o 
   4  11   4     7005.02     6985.80    165.90 o 
   0  12   4     8713.75     8785.52    128.26 o 
   1  12   4      325.00      353.78     37.71 o 
   2  12   4     8032.77     7815.32    100.38 o 
   1   0   5      188.22      218.21     22.05 o 
   2   0   5     3628.10     3705.20     68.26 o 
   3   0   5     2799.02     2880.61     47.52 o 
   4   0   5    14501.67    14675.57    132.81 o 
   5   0   5     3750.90     3744.91     57.41 o 
   6   0   5     8266.83     8385.89     94.07 o 
   7   0   5     1483.12     1570.37     75.51 o 
   0   1   5    18299.73    18604.65    208.15 o 
   1   1   5     4122.72     3959.38     39.22 o 
   2   1   5    12537.59    12600.97     77.40 o 
   3   1   5     2483.77     2561.25     28.72 o 
   4   1   5     1378.03     1438.95     28.77 o 
   5   1   5        2.04       -3.26     16.07 o 
   6   1   5      163.48      181.78     22.47 o 
   7   1   5      736.70      793.71     43.51 o 
   1   2   5      255.51      246.80     16.63 o 
   2   2   5     2549.93     2609.08     34.08 o 
   3   2   5     3124.85     3126.78     36.78 o 
   4   2   5    13332.04    13523.25     83.51 o 
   5   2   5     4312.03     4342.78     49.23 o 
   6   2   5     8264.23     8314.69     70.02 o 
   7   2   5     1959.45     1893.61     69.80 o 
   0   3   5     9312.73     9303.61    127.98 o 
   1   3   5     5697.47     5696.47     58.40 o 
   2   3   5    11347.60    11556.80     89.32 o 
   3   3   5     3282.12     3204.02     58.49 o 
   4   3   5     1291.36     1310.79     30.26 o 
   5   3   5       73.03       78.98     20.95 o 
   6   3   5      892.18      887.26     48.58 o 
   7   3   5      405.83      437.89     55.23 o 
   1   4   5      156.02      161.93     17.86 o 
   2   4   5     7311.03     7404.60     72.03 o 
   3   4   5     2425.00     2467.99     41.04 o 
   4   4   5     7799.09     7911.01     66.99 o 
   5   4   5     3733.73     3686.79     49.45 o 
   6   4   5     6647.18     6604.68     76.36 o 
   7   4   5     1473.79     1504.40     83.29 o 
   0   5   5     9534.46     9585.15    127.25 o 
   1   5   5     2755.88     2695.75     50.48 o 
   2   5   5    13844.43    14089.48    136.77 o 
   3   5   5     1206.01     1180.02     39.17 o 
   4   5   5     2799.91     2798.03     49.50 o 
   5   5   5       12.16      -24.89     24.89 o 
   6   5   5      678.56      720.54     50.22 o 
   1   6   5      175.30      205.90     24.15 o 
   2   6   5     2337.41     2216.24     59.50 o 
   3   6   5     2165.58     2197.50     59.57 o 
   4   6   5    10637.66    10930.40    103.75 o 
   5   6   5     3215.50     3166.60     73.28 o 
   6   6   5     6974.44     6877.40     95.70 o 
   0   7   5    12558.00    12650.07    188.79 o 
   1   7   5     4265.06     4175.44     72.15 o 
   2   7   5     6094.51     6146.08     85.98 o 
   3   7   5     2463.32     2515.65     53.77 o 
   4   7   5      335.83      364.55     32.92 o 
   5   7   5      105.19      102.39     43.96 o 
   6   7   5       87.86       29.04     53.58 o 
   1   8   5      218.45      227.01     32.16 o 
   2   8   5     1838.24     1868.84     63.65 o 
   3   8   5     1894.39     1949.59     55.89 o 
   4   8   5     8486.32     8309.45     97.39 o 
   5   8   5     2650.60     2732.20     70.72 o 
   0   9   5     7977.53     7936.60    141.81 o 
   1   9   5     2003.33     2019.81     67.70 o 
   2   9   5     6854.53     6836.90    105.34 o 
   3   9   5     1009.73     1059.66     45.41 o 
   4   9   5     1119.16     1109.99     52.69 o 
   1  10   5      165.60      161.57     47.68 o 
   2  10   5     2046.95     2060.74     79.26 o 
   3  10   5     1276.38     1158.24     49.81 o 
   0  11   5     6310.45     5968.22    162.55 o 
   1  11   5     2120.05     2124.30     79.87 o 
   2  11   5     5315.80     5187.94    120.13 o 
   0   0   6     4424.09     4318.67    126.02 o 
   1   0   6    20235.52    20896.17    292.09 o 
   2   0   6     1097.12     1079.29     42.65 o 
   3   0   6     4630.35     4624.92     62.92 o 
   4   0   6      246.05      195.22     27.91 o 
   5   0   6      435.86      486.69     38.18 o 
   6   0   6        8.65      -19.22     52.09 o 
   1   1   6     4021.75     3772.63    115.63 o 
   2   1   6      397.01      446.43     18.52 o 
   3   1   6     7696.06     7884.74     67.59 o 
   4   1   6     1367.95     1400.16     32.18 o 
   5   1   6     9961.31    10076.90     77.70 o 
   6   1   6     1002.29     1074.16     47.28 o 
   0   2   6     1693.74     1583.42    134.36 o 
   1   2   6    13560.55    13571.28    105.82 o 
   2   2   6      450.61      457.21     20.69 o 
   3   2   6     4047.48     4197.21     52.51 o 
   4   2   6       25.34       37.41     19.91 o 
   5   2   6       94.37      125.77     23.18 o 
   6   2   6      122.11      137.41     47.07 o 
   1   3   6     2726.17     2732.72     46.98 o 
   2   3   6      976.11      997.68     29.90 o 
   3   3   6     6882.57     7027.56     74.44 o 
   4   3   6      559.00      554.81     28.15 o 
   5   3   6     9914.44     9896.15     85.23 o 
   6   3   6      801.75      894.02     70.73 o 
   0   4   6     1201.92     1145.35     65.24 o 
   1   4   6    18494.96    18630.85    142.97 o 
   2   4   6     1433.70     1387.58     41.31 o 
   3   4   6     1950.54     2099.97     43.76 o 
   4   4   6      463.05      506.67     29.30 o 
   5   4   6      382.78      328.02     40.60 o 
   6   4   6      191.43      159.07     61.54 o 
   1   5   6     1606.62     1680.02     46.40 o 
   2   5   6      984.92      931.15     37.60 o 
   3   5   6     6317.29     6364.85     73.36 o 
   4   5   6      635.68      725.52     37.76 o 
   5   5   6    11355.11    11323.88    109.15 o 
   0   6   6     1859.68     1686.38     84.86 o 
   1   6   6    12503.20    12498.71    146.74 o 
   2   6   6      592.23      549.41     35.71 o 
   3   6   6     3941.30     3858.03     75.48 o 
   4   6   6       73.94       82.58     38.06 o 
   1   7   6     3012.84     2942.45     73.72 o 
   2   7   6      163.89      214.39     41.32 o 
   3   7   6     5626.38     5452.75     95.33 o 
   4   7   6      996.30     1009.33     51.52 o 
   5   7   6     5838.45     5927.16    303.18 o 
   0   8   6     1635.73     1551.53     82.51 o 
   1   8   6     9034.63     8831.59    108.48 o 
   2   8   6      328.06      337.13     46.05 o 
   3   8   6     2469.79     2406.08    113.37 o 
   4   8   6       23.71       29.31    109.14 o 
   1   9   6     1327.30     1315.27     59.50 o 
   2   9   6      299.52      277.59     56.17 o 
   3   9   6     4383.79     4473.46    165.91 o 
   0  10   6     1233.55     1256.27    118.87 o 
   1  10   6     8857.06     8872.92    208.22 o 
   1   0   7      968.35      807.74     94.26 o 
   2   0   7     1207.39     1191.93     58.48 o 
   3   0   7     6511.79     6497.11    103.76 o 
   4   0   7     1312.77     1267.86     68.98 o 
   5   0   7     7788.71     7583.91    193.41 o 
   0   1   7     1835.14     1779.67     59.26 o 
   1   1   7     9189.08     9136.35     94.64 o 
   2   1   7     2159.09     2177.15     51.44 o 
   3   1   7     5960.35     6037.30     65.30 o 
   4   1   7      332.89      413.54     31.00 o 
   5   1   7        7.46      -36.93     36.93 o 
   1   2   7      777.97      774.11     45.74 o 
   2   2   7      219.08      259.10     25.61 o 
   3   2   7     6246.94     6250.64     74.86 o 
   4   2   7     1993.41     1991.37     68.31 o 
   5   2   7     7274.28     7342.12    110.15 o 
   0   3   7     1787.89     1774.61     60.61 o 
   1   3   7     9276.65     9116.85     87.47 o 
   2   3   7     1142.81     1133.01     46.88 o 
   3   3   7     3304.19     3257.57     63.06 o 
   4   3   7       57.63       51.98     37.83 o 
   5   3   7       16.80      115.06     54.05 o 
   1   4   7      111.66      109.78     29.10 o 
   2   4   7      724.54      844.65     56.97 o 
   3   4   7     5491.07     5514.37     86.80 o 
   4   4   7     1442.57     1579.22     96.80 o 
   5   4   7     9842.74     9875.47    485.30 o 
   0   5   7     1821.52     1686.92     85.80 o 
   1   5   7    10226.27     9889.02    108.26 o 
   2   5   7     2188.66     2129.97     61.32 o 
   3   5   7     3289.92     3013.76     92.98 o 
   4   5   7      505.08      514.36     98.66 o 
   1   6   7      669.81      599.33     40.04 o 
   2   6   7      311.52      324.62     52.04 o 
   3   6   7     5056.92     5100.54    141.05 o 
   4   6   7     1583.73     1413.96    132.40 o 
   0   7   7     1268.82     1115.82    102.42 o 
   1   7   7     5475.33     5300.46    127.34 o 
   2   7   7      941.39      895.68     91.23 o 
   3   7   7     3998.67     3927.71    258.12 o 
   1   8   7      743.02      728.65    187.89 o 
   2   8   7      520.95      614.60    160.39 o 
   0   0   8     8930.56     8934.40    171.71 o 
   1   0   8      702.67      534.56     68.74 o 
   2   0   8     7330.57     7156.16    172.19 o 
   3   0   8     1057.26     1014.06    104.94 o 
   1   1   8      287.69      240.74     45.87 o 
   2   1   8     2523.40     2601.51    124.03 o 
   3   1   8     1204.89     1100.27     54.05 o 
   0   2   8     9233.61     9153.13    190.85 o 
   1   2   8     2297.62     2129.25     86.97 o 
   2   2   8     5703.54     5417.29     99.46 o 
   3   2   8      511.07      539.79     47.77 o 
   1   3   8       10.87       67.39     48.72 o 
   2   3   8     2594.92     2731.50    102.27 o 
   3   3   8     1150.20     1065.10    110.03 o 
   0   4   8     6638.13     6227.89    333.35 o 
   1   4   8     1470.40     1381.99     64.32 o 
   2   4   8     6851.74     6575.45    163.83 o 
   1   5   8       59.17      180.84    108.46 o 
   2   5   8     3010.21     2575.94    160.06 o 
                                                 
